# Supplementary material for: Role of the Pfannenstiel Incision in Robotic Hepato-Pancreato-Biliary Surgery
Source: J Clin Med. 2023 Mar 2;12(5):1971. doi: 10.3390/jcm12051971 (PMC10004448; doi:10.3390/jcm12051971)
Supplement: Supplementary file 1 [file jcm-12-01971-s001.zip]

Archive with 1 entries (1 files):
- jcm-2192790-supplementary.mp4
